# Supplementary material for: Cat and/or Dog Ownership, Cardiovascular Disease, and Obesity: A Systematic Review
Source: Vet Sci. 2021 Dec 17;8(12):333. doi: 10.3390/vetsci8120333 (PMC8706375; doi:10.3390/vetsci8120333)
Supplement: Supplementary file 1 [file vetsci-08-00333-s001.zip]

Archive with 1 entries (1 files):
- vetsci-1458175-supplementary.pdf
